# Supplementary material for: Sex-Specific Cognitive Divergence in Parkinson’s Disease
Source: Brain Sci. 2026 Jul 21;16(7):764. doi: 10.3390/brainsci16070764 (PMC13407224; doi:10.3390/brainsci16070764)
Supplement: Supplementary file 1 [file brainsci-16-00764-s001.zip]

Archive with 1 entries (1 files):
- brainsci-4418272-supplementary.pdf
